# Supplementary material for: Application of the data envelopment analysis technique to measure the environmental efficiency of the 27 countries of the European Union during the period 2012–2020
Source: Clean Technol Environ Policy. 2023 Jun 14:1–29. Online ahead of print. doi: 10.1007/s10098-023-02553-9 (PMC10266320; doi:10.1007/s10098-023-02553-9)
Supplement: Supplementary file 1 — Supplementary file1 (XLSX 234 kb) [file 10098_2023_2553_MOESM1_ESM.xlsx]

## Sheet: Generación elec carb (%)
	2012	2013	2014	2015	2016	2017	2018	2019	2020	2021
Alemania	46.0165	47.2412	45.8102	44.2628	40.3578	37.0009	35.7107	28.3187	23.3918
Austria	9.08747	9.45624	7.97033	8.22661	2.99099	2.46502	2.63143	2.02027	0.770871
Bélgica	6.69558	6.27891	6.15647	6.10801	0.457787	0.105617	0.122469	0.100747	0.0916855
Bulgaria	49.1123	45.0254	45.4003	46.2066	42.7993	45.8856	39.8576	38.8565	33.1704
Chipre	0	0	0	0	0	0	0	0	0
Croacia	21.1272	17.3586	17.6243	20.5553	20.2499	11.4082	10.656	12.8477	9.08011
Dinamarca	34.3279	41.1363	34.3773	24.5449	29.0298	20.0037	21.6344	11.2149	10.6555						Max	min	Media	SD
Eslovaquia	13.7885	12.3659	12.3619	12.5113	10.3921	10.8436	11.2121	8.22858	6.47759						85.2069	0	17.5291	19.3237
Eslovenia	33.0911	30.8432	21.9018	29.5944	30.3602	29.5483	28.3107	27.8453	25.3802
España	19.0483	14.6856	16.474	18.9624	13.2649	16.372	13.6103	4.70822	2.09792	1.918
Estonia	4.22829	2.23729	4.15395	5.32783	0	0.133734	0	0	0
Finlandia	10.7838	15.7178	12.3594	8.30357	10.1823	8.72569	8.27497	6.37403	3.55487
Francia	3.70112	4.29024	2.15703	2.16045	1.81472	2.28313	1.42982	0.637727	0.581015
Grecia	51.207	46.2338	51.1412	42.6595	34.6872	33.9539	32.2648	24.9323	13.6886
Hungría	18.744	21.0735	20.8016	19.4714	17.6976	15.0215	14.6235	11.8081	10.6678
Irlanda	18.5107	16.7468	15.3325	17.3458	15.3892	11.8039	6.90994	1.64052	2.07241
Italia	18.2006	16.8432	16.7283	16.1201	12.3194	11.0538	9.84751	6.42539	4.77788
Letonia	0.0324307	0.0161057	0	0	0	0.00274857	0.00510047	0.00110276	0
Lituania	0	0	0	0	0	0	0	0	0
Luxemburgo	0	0	0	0	0	0	0	0	0
Malta	0	0	0	0	0	0	0	0	0
Países Bajos	26.441	27.0691	31.3485	38.6536	32.2664	27.0465	24.1687	14.6638	6.18119
Polonia	84.3579	85.2069	82.9933	80.9062	78.2389	76.9694	76.8403	72.1483	67.9952
Portugal	28.7147	23.4258	23.0028	28.7182	20.9355	24.6771	20.1327	10.4088	4.45208
Rep Checa	53.7186	50.822	51.1552	53.0612	50.441	47.6657	46.8694	42.9607	38.0906
Rumanía	38.9832	28.9634	27.312	27.6387	24.3936	26.0983	24.1158	22.841	16.7336
Suecia	0.600231	0.729264	0.575042	0.666951	0.168579	0.196043	0.205018	0.125862	0.000610378
Unión Europea	26.5853	26.3119	25.5953	25.644	22.555	21.6224	20.2693	15.537	12.634
		Generación eléctrica del carbón . Obtenido de: https://databank.bancomundial.org/source/world-development-indicators/preview/ddperror.aspx. A partir de 2016 se han obtenido de Eurostat
		A partir de 2016 se ha obtenido de Eurostat
		Para el año 2021 se ha ido tirando de fuentes del país como son el INE en España.

## Sheet: Generación elec petró (%) 
	2012	2013	2014	2015	2016	2017	2018	2019	2020	2021
Alemania	1.22283	1.13722	0.909898	0.968693	0.90138	0.854419	0.811706	0.788861	0.855734
Austria	1.08136	1.07668	0.978642	1.39404	1.4643	1.1955	1.04376	0.933143	1.00055
Bélgica	0.407983	0.191081	0.303488	0.300512	0.222371	0.204496	0.215695	0.0760697	0.134885
Bulgaria	0.472316	0.524739	0.449635	0.373395	0.70286	0.870124	0.709401	0.822827	0.733728
Chipre	94.5516	92.3776	92.7126	91.2199	91.3116	91.3034	90.5657	89.9883	87.6959
Croacia	5.49419	1.6491	0.960107	1.96654	0.538229	1.75491	0.502505	0.299366	0.256251
Dinamarca	1.31266	1.01028	0.981854	1.08129	1.06076	0.898575	0.868438	0.819047	0.915104						Max	min	Media	SD
Eslovaquia	1.78622	1.50452	1.11242	1.44187	1.74501	1.59156	1.70918	1.6091	1.41632						98.8666	0	6.90563	21.305
Eslovenia	0.0578853	0.0442786	0.244712	0.114733	0.0666591	0.0881833	0.113144	0.0652751	0.0611784
España	5.21225	4.89012	5.13586	6.20644	6.16062	5.71988	5.28434	4.71701	4.06667
Estonia	0.484666	0.99435	0.345493	1.22876	2.09533	0.911822	0.671295	0.367683	0.362668
Finlandia	0.443113	0.328389	0.34658	0.309051	0.292008	0.274121	0.378668	0.447454	0.29248
Francia	1.10943	0.448031	0.376055	0.382613	1.21665	1.24355	0.983883	1.03698	1.05589
Grecia	10.0048	9.47929	11.0125	10.9278	10.2227	9.9695	10.4135	11.4531	9.79771
Hungría	0.534142	0.257477	0.258574	0.253774	0.197967	0.261932	0.285016	0.207724	0.129359
Irlanda	0.869533	0.739003	1.00356	1.44845	0.959671	0.459488	0.447743	0.905184	1.21819
Italia	6.35389	5.37739	5.09248	4.75348	4.19711	3.90512	3.81489	3.46283	3.5865
Letonia	0.0162153	0.0322113	0	0.0180734	0	0.00632038	0.00469897	0.00472168	0.00185158
Lituania	5.29918	4.88847	4.31499	6.45843	5.53053	3.53274	4.00683	1.80601	2.32164
Luxemburgo	0.0362713	0	0	0	0.0144705	0.0130193	0.0101833	0.0136238	0.000447647
Malta	98.8666	98.4451	96.6592	92.3254	84.1031	11.6973	0.922506	1.46363	2.78491
Países Bajos	1.02519	1.18247	1.84301	1.30008	1.11411	1.01955	1.13648	1.1785	1.08917
Polonia	1.2646	1.08644	1.00563	1.28878	1.38201	1.18575	1.05946	1.08031	1.10794
Portugal	4.80516	3.36011	2.61167	2.55845	2.15488	2.15367	1.88119	2.35795	2.26848
Rep Checa	0.130354	0.0918519	0.12339	0.113779	0.110558	0.137299	0.122676	0.135815	0.109941
Rumanía	1.27778	0.956676	0.745376	0.719032	1.08136	0.984226	0.922956	1.00358	1.07338
Suecia	0.389339	0.268573	0.195371	0.155622	0.255112	0.17656	0.187882	0.12883	0.0860632
Unión Europea	2.46113	2.05541	1.98757	2.05583	2.12114	1.98598	1.85622	1.79032	1.72769
		Generación eléctrica del petróleo . Obtenido de: https://databank.bancomundial.org/source/world-development-indicators/preview/ddperror.aspx
				A partir de 2016 se ha obtenido de Eurostat

## Sheet: Generación elec nuc (%)
	2012	2013	2014	2015	2016	2017	2018	2019	2020	2021
Alemania	15.9463	15.371	15.6172	14.3199	13.0495	11.7057	11.8962	12.3996	11.2735
Austria	0	0	0	0	0	0	0	0	0
Bélgica	49.3684	51.9011	47.1357	37.5324	51.1535	49.0636	38.3596	46.6971	38.7382
Bulgaria	33.8887	32.903	33.8121	31.265	34.8689	34.1069	34.4444	37.3955	40.8184
Chipre	0	0	0	0	0	0	0	0	0
Croacia	0	0	0	0	0	0	0	0	0
Dinamarca	0	0	0	0	0	0	0	0	0						Max	min	Media	SD
Eslovaquia	54.6985	55.1308	57.0908	56.8714	54.8526	54.675	55.2709	53.808	53.612						78.2356	0	16.9288	21.5885
Eslovenia	35.5544	33.5252	37.1147	38.1184	34.6324	38.498	35.3798	36.1579	36.9547
España	20.9123	20.1553	20.842	20.6187	21.3472	21.0565	20.326	21.364	22.149	20.793
Estonia	0	0	0	0	0	0	0	0	0
Finlandia	32.6469	33.128	34.6286	33.898	33.8774	33.486	32.5697	34.9044	33.8914
Francia	75.9628	74.7045	78.2356	77.6278	71.5534	70.9805	71.0551	69.9586	66.61
Grecia	0	0	0	0	0	0	0	0	0
Hungría	45.5984	50.7361	53.2424	52.1851	50.447	49.0299	49.2765	47.6536	46.1523
Irlanda	0	0	0	0	0	0	0	0	0
Italia	0	0	0	0	0	0	0	0	0
Letonia	0	0	0	0	0	0	0	0	0
Lituania	0	0	0	0	0	0	0	0	0
Luxemburgo	0	0	0	0	0	0	0	0	0
Malta	0	0	0	0	0	0	0	0	0
Países Bajos	3.79001	2.84167	3.95579	3.50868	3.47918	2.94203	3.09239	3.23635	3.32194
Polonia	0	0	0	0	0	0	0	0	0
Portugal	0	0	0	0	0	0	0	0	0
Rep Checa	34.981	35.7467	35.6362	32.4889	28.9663	32.5942	34.0375	34.8032	36.9087
Rumanía	19.5086	19.8476	17.9074	17.558	17.3356	17.8998	17.5371	18.9192	20.4996
Suecia	38.4755	43.4271	42.2503	34.7364	40.4469	39.9976	41.9517	39.2605	30.0294
Unión Europea	27.9512	27.9702	28.7724	26.4803	26.2819	25.7024	25.9343	26.3698	24.575
		Generación eléctrica nuc . Obtenido de: https://databank.bancomundial.org/source/world-development-indicators/preview/ddperror.aspx
		A partir de 2016 se ha obtenido de Eurostat

## Sheet: Índice de prod ind (%)
	2012	2013	2014	2015	2016	2017	2018	2019	2020	2021
Alemania	-0.3583	0.1583	1.375	0.833333	0.833333	3.15	1.04167	-3.275	-9.51667	5.66667
Austria	0.2083	0.525	1.008	2.15833	2.13333	5.825	4.90833	0.075	-5.875	11.7833
Bélgica	-2	0.925	1.05	-1.15	4.575	2.90833	1.175	4.83333	-3.69167	17.25
Bulgaria	-0.2583	0.0583	1.933	2.775	2.51667	4.05833	0.333333	0.608333	-6.25833	9.46667
Chipre	-9.425	-13.375	-0.833	5.33333	9.075	8.65	7.325	4.5	-7.28333	8.16667
Croacia	-5.3583	-1.59167	1.175	2.45833	5.09167	2.05	-0.966667	0.541667	-3.4	6.85833
Dinamarca	0.25	0.4	0.842	0.0666667	3.84167	2.39167	2.36667	2.85833	-5.89167	8.45833					Max	min	Media	SD
Eslovaquia	8	3.925	3.683	6.8	4.78333	3.33333	4.325	0.616667	-8.575	13.1167					36.725	-13.375	1.15233	4.97965
Eslovenia	-0.667	-0.8417	1.675	4.90833	7.75833	7.99167	5.48333	2.75	-6.26667	10.4833
España	-6.5667	-1.5417	1.25	3.24167	1.90833	3.10833	0.425	0.566667	-9.45	8.775
Estonia	1.533	4.2167	4.4	-0.166667	3	4.36667	4.85	7.225	-2.60833	6.96667
Finlandia	-1.583	-3.2583	-1.908	-0.983333	4.20833	3.41667	3.34167	1.69167	-3.225	4.025
Francia	-2.2083	-0.583	-0.8167	1.45833	0.475	2.35833	0.741667	0.508333	-10.8583	7.30833
Grecia	-1.992	-3.4583	-1.408	1.125	2.65833	4.20833	1.75833	-0.675	-2.05833	10.3667
Hungría	-1.233	1.408	7.275	6.99167	0.841667	5.3	3.91667	5.56667	-6.91667	12.3417
Irlanda	-1.367	-2.1083	21.117	36.725	5.15	-2.60833	-4.53333	6.45	17.0583	21.7833
Italia	-3.067	-0.6167	1.083	1.09167	2.06667	3.7	0.858333	-1.15	-11.0167	15.0167
Letonia	6.5167	-0.6917	-0.933	3.33333	4.58333	8.86667	2.225	0.75	-1.85	6.65
Lituania	3.708	3.667	0.458	4.18333	2.74167	6.825	6.025	3.06667	-1.75833	19.9917
Luxemburgo	-5.075	-2.783	4.417	1.16667	-0.366667	3.85	-1.1	-3.125	-10.6	9.35
Malta	5.5167	-5.0667	-5.625	-0.0833333	-6.89167	8.81667	1.55	1.275	-0.0833333	0.108333
Países Bajos	-0.525	0.44167	-2.625	-3.45	1.35	1.34167	0.633333	-0.883333	-3.85833	5.09167
Polonia	1.225	2.625	3.275	4.46667	3.11667	6.9	5.8	4.34167	-2.09167	15.725
Portugal	-5.875	0.8417	1.641	2.1	2.55	3.56667	0.1	-2.13333	-7.03333	4.8
Rep Checa	-0.683	0.1583	4.975	4.54167	3.11667	6.75	3.10833	-0.325	-6.98333	8.325
Rumanía	2.533	7.4917	6.392	2.74167	3.075	8.69167	4.35833	-3.16667	-9.1	9.03333
Suecia	-1.075	-4.6083	-1.692	2.75	1.64167	4.81667	2.6	2.48333	-4.975	7.45833
Unión Europea	-0.748765	-0.532346	1.99263	3.53395	2.80864	4.61605	2.32037	1.33241	-4.96914	9.79136
		Índice de producción industrial (%). Obtenido de:
		https://datosmacro.expansion.com/negocios/produccion-industrial
		https://www.ine.es/consul/serie.do?d=true&s=IPI11422&c=2&
																																									Método 1	Método 2
																																								Malta	1	-0.0657407
																																								Dinamarca	1	0.791704
																																								Alemania	1	-0.639815
																																								Italia	1	-0.783411
																																								Austria	1	1.21848
																																								Países Bajos	1	-0.841666
																																								Suecia	1	2.85926
																																								Francia	1	-0.99163
																																								Luxemburgo	1	-1.51289
																																								Irlanda	0.963209	8.43149
																																								Bélgica	0.914845	0.958333
																																								Letonia	0.8868	2.53337
																																								Polonia	0.742839	3.29537
																																								Finlandia	0.706435	0.188967
																																								España	0.686897	-0.784267
																																								Estonia	0.685548	2.9796
																																								Lituania	0.628036	3.21293
																																								Chipre	0.611192	0.440778
																																								Portugal	0.503357	-0.471367
																																								Eslovenia	0.494645	2.53237
																																								Croacia	0.465273	3.33333e-06
																																								Grecia	0.452631	0.0175963
																																								Rumanía	0.321777	1.22781
																																								Eslovaquia	0.291696	2.98793
																																								Hungría	0.233243	2.57222
																																								R Checa	0.183872	0.900004
																																								Bulgaria	0.142589	0.640704

## Sheet: Volumen de vehículos
	2012	2013	2014	2015	2016	2017	2018	2019	2020	2021
Alemania	47829105	48374369	48911873	49570249	50374203	51253775	52086030	52866601	53651934
Austria	5537000	5625000	5677982	5745912	5838027	5939176	6048241	6135464	6214321
Bélgica	6297500	6358800	6435004	6522942	6640318	6747483	6850490	6920517	6946638
Bulgaria	3230000	3355200	3484569	3667787	3661320	3249375	3267952	3339725	3385940
Chipre	596900	590800	588521	597209	620551	640661	668268	693821	700852
Croacia	1598600	1602300	1631499	1662700	1727173	1782667	1867242	1939105	1969094
Dinamarca	2711904	2737119	2784230	2842550	2919455	2982964	3041221	3088844	3155764						Max	min	Media	SD
Eslovaquia	2143000	2206000	2279761	2376227	2470833	2581475	2689506	2764453	2811152						53651934	297002	9.97627e+06	1.42938e+07
Eslovenia	1166222	1164947	1172662	1187775	1212192	1241253	1274596	1303784	1311605
España	27943287	27617785	27590727	27883710	28451448	29142244	29820646	30339742	30530791						53651934
Estonia	695510	726000	754190	783136	816206	845688	873049	931262	949276	971371
Finlandia	3661700	3753000	3825990	3896289	4027610	4128428	4225907	4331429	4414336
Francia	40083520	40171217	40930069	40756389	44244877	44909535	45124808	45143795	44914291
Grecia	6513803	6467193	6455865	6449430	6512139	6599269	6646453	6785832	5518715
Hungría	3470330	3533421	3616462	3723513	3860650	4044298	4241778	4439455	4561943
Irlanda	2315684	2371119	2408043	2465446	2509446	2569581	2609283	2695429	2751668
Italia	41978900	41809100	41926136	42222284	42842641	43578092	44149138	44745355	44980390
Letonia	704800	724800	751044	775050	757896	786393	806801	828216	841958
Lituania	1920247	1979928	1323280	1364766	1425807	1490354	1574435	1653453	1727868
Luxemburgo	397661	405492	415686	425335	437020	451542	465547	479052	488011
Malta	297002	304641	315405	324722	333523	344092	354673	363815	366545
Países Bajos	8959028	8955904	8998668	9133683	9281741	9465535	9657214	9830842	9965178
Polonia	22172000	22896800	23613694	24433311	25512108	26450712	27513544	28583593	29466430
Portugal	4258746	4424776	4699645	4826078	4953640	5170611	5400496	5586322	5686289
Rep Checa	5363900	5382000	5501263	5820429	6032825	6284547	6511481	6700936	6829992
Rumanía	5281400	5532900	5792458	6093969	6470693	7062913	7580307	8091793	8518166
Suecia	5029200	5086600	5193570	5293267	5413029	5514330	5558217	5588671	5653693
Unión Europea	252156949	254157211	257078296	260844158	269347371	275256993	280907323	286171306	288312840
		Volumen de vehículos. Obtenido de:
		https://appsso.eurostat.ec.europa.eu/nui/submitViewTableAction.do
		Tiene en cuenta todos los vehículos ecepto trailers y motocicletas

## Sheet: PIB (€)
	2012	2013	2014	2015	2016	2017	2018	2019	2020	2021
Alemania	2746560	2815953	2931950	3023401	3129298	3271075	3370253	3479367	3398257	3592516	3.12957e+06	Alemania
Austria	318732	323802	333421	344280	357486	369542	385394	397332	378640	402421	356514	Francia
Bélgica	386174	392880	403003	416701	430084	445050	460091	478238	456731	506205	429884	Italia
Bulgaria	42170.7	42016.4	42884.5	45744.7	48695.2	52426.1	56101	61548.1	61308.8	67710.6	50321.7	España
Chipre	19440.6	17994.9	17430.1	17883.7	18929.2	20245.4	21612.7	23009.9	21617.9	23436.6	19796	Países Bajos
Croacia	44475	44336.8	43908.2	45150.4	47220.5	49851.6	52654.5	55570	50440.5	57166	48178.6	Suecia
Dinamarca	254579	258742	265755	273019	283108	294806	302329	309527	311759	336717	283736	Polonia			Max	min	Media	SD
Eslovaquia	73360.8	74217.3	76092.6	79888.2	81014.3	84442.8	89430	94048.1	92079.2	97122.6	82730.4	Bélgica			3479367	7364.5	467277	740414
Eslovenia	36337.3	36552.9	37642	38702.2	40369.1	43118.7	46063.6	48582.2	46692.5	51743.3	41562.3	Austria
España	1031099	1020348	1032158	1077590	1113840	1161867	1203259	1244375	1121948	1205063	1.11183e+06	Dinamarca
Estonia	17915.2	18910.8	20036.2	20622.1	21739	23799.2	25771.5	27693.5	26818	30590.7	22589.5	Irlanda
Finlandia	201037	204321	206897	211385	217518	226301	233462	239858	237987	251427	219863	Finlandia
Francia	2.08862e+06	2.11941e+06	2.15199e+06	2.19962e+06	2.23283e+06	2.2995e+06	2.36454e+06	2440059	2.3097e+06	2.49882e+06	2.24514e+06	Rep Checa
Grecia	188451	180070	177596	176113	174662	176859	179251	182617	165858	182317	177942	Portugal
Hungría	100332	102280	106316	112790	116288	127033	136077	146140	137521	154138	120531	Rumanía
Irlanda	175447	178853	194517	263244	269598	297676	326582	355770	373819	425926	270612	Grecia
Italia	1.62436e+06	1.61246e+06	1.62837e+06	1.65433e+06	1.6966e+06	1.73854e+06	1.77133e+06	1.79652e+06	1.65566e+06	1.77376e+06	1.68647e+06	Hungría
Letonia	22035.7	22785	23678.5	24580.6	25333.9	26913.4	29123.9	30605.9	29442.3	32717.9	26055.5	Eslovaquia
Lituania	33360.6	35071.3	36587.6	37361.4	38857.7	42246.2	45509.4	48856.4	49503.6	55375.1	40817.1	Luxemburgo
Luxemburgo	46467.9	49040.1	51728.2	54096.5	56139.2	58104.5	60318.9	62658.8	64166.4	73215.9	55857.8	Bulgaria
Malta	7364.5	7944.3	8751	9996.5	10541.1	11940.8	12954.6	14047	13065.9	14684.7	10734	Croacia
Países Bajos	652634	660420	671508	690072	708228	738687	774284	812998	796435	856152	722807	Eslovenia
Polonia	387630	392240	408866	429863	427053	467295	497712	533129	526152	573463	452216	Lituania
Portugal	168296	170492	173054	179713	186490	195947	205184	214375	200087	211280	188182	Letonia
Rep Checa	162535	159448	157784	169633	177364	194539	211190	225712	216016	238195	186025	Estonia
Rumanía	132409	143168	150369	159789	169561	187032	203647	222367	218489	239416	176315	Chipre
Suecia	430664	442435	439709	455438	465438	479840	470998	477153	480243	536527	460213	Malta
Unión Europea	11393332	11527427	1.17926e+07	1.22083e+07	1.25421e+07	1.3083e+07	1.35369e+07	1.4024e+07	13398794	1.44574e+07
		0.0117696	0.0230028	0.035253	0.0273378	0.0431267	0.0346948	0.035985	-0.0445808
		PIB en millones de €. Obtenido de: https://appsso.eurostat.ec.europa.eu/nui/submitViewTableAction.do
	10123
					Media	PIB medio		Alemania	3.12957e+06
				Malta	1	10734	3.12957e+06	Francia	2.24514e+06
				Austria	1	356514	356514	Italia	1.68647e+06
				Dinamarca	1	283736	429884	España	1.11183e+06
				Alemania	1	3.12957e+06	50321.7	Países Bajos	722807
				Italia	1	1.68647e+06	19796	Suecia	460213
				Países Bajos	1	722807	48178.6	Polonia	452216
				Suecia	1	460213	283736	Bélgica	429884
				Francia	1	2.24514e+06	82730.4	Austria	356514
				Luxemburgo	1	55857.8	41562.3	Dinamarca	283736
				Irlanda	0.963091	270612	1.11183e+06	Irlanda	270612
				Letonia	0.884169	26055.5	22589.5	Finlandia	219863
				Bélgica	0.875671	429884	219863	Portugal	188182
				Polonia	0.791189	452216	2.24514e+06	Rep Checa	186025
				Estonia	0.685679	22589.5	177942	Grecia	177942
				España	0.666627	1.11183e+06	120531	Rumanía	176315
				Finlandia	0.648196	219863	270612	Hungría	120531
				Lituania	0.629329	40817.1	1.68647e+06	Eslovaquia	82730.4
				Chipre	0.618739	19796	26055.5	Luxemburgo	55857.8
				Portugal	0.5313	188182	40817.1	Bulgaria	50321.7
				Eslovenia	0.495956	41562.3	55857.8	Croacia	48178.6
				Croacia	0.46503	48178.6	10734	Eslovenia	41562.3
				Grecia	0.456788	177942	722807	Lituania	40817.1
				Rumanía	0.322267	176315	452216	Letonia	26055.5
				Eslovaquia	0.285731	82730.4	188182	Estonia	22589.5
				Hungría	0.234347	120531	186025	Chipre	19796
				R Checa	0.171424	186025	176315	Malta	10734
				Bulgaria	0.14227	50321.7	460213

## Sheet: Renta per cápita (€)
	2012	2013	2014	2015	2016	2017	2018	2019	2020	2021
Alemania	34130	34860	36150	37050	38070	39530	40590	41800	40950	43290	38125.6	Luxemburgo
Austria	37820	38210	38990	39890	40920	42000	43610	44780	42540	44970	40973.3	Irlanda
Bélgica	34770	35210	35950	36960	37960	39130	40260	41630	39560	43680	37936.7	Dinamarca
Bulgaria	5780	5790	5960	6380	6840	7420	8000	8820	8840	9850	7092.22	Suecia
Chipre	22500	20880	20450	21100	22230	23550	24840	26090	24240	26030	22875.6	Países Bajos
Croacia	10420	10420	10370	10740	11320	12080	12880	13660	12400	14710	11587.8	Austria
Dinamarca	45530	46100	47090	48050	49420	51140	52180	53210	53480	57520	49577.8	Finlandia			Max	min	Media	SD
Eslovaquia	13570	13710	14040	14730	14920	15530	16420	17250	16860	17820	15225.6	Alemania			101760	5780	28247.9	19255.1
Eslovenia	17630	17700	18250	18830	19590	20820	22140	23170	22310	24680	20048.9	Bélgica
España	22050	21900	22220	23220	23980	24970	25750	26420	23690	25460	23800	Francia
Estonia	13520	14320	15240	15710	16530	18120	19570	20930	20190	23060	17125.6	Italia
Finlandia	37130	37570	37880	38570	39580	41080	42320	43440	43030	45370	40066.7	España
Francia	31820	32080	32420	33020	33430	34230	35040	35970	33980	36660	33554.4	Malta
Grecia	17060	16400	16270	16300	16190	16450	16730	17090	15440	17140	16436.7	Chipre
Hungría	10110	10340	10770	11460	11850	12980	13920	14950	14100	15870	12275.6	Eslovenia
Irlanda	38200	38840	41930	56000	56900	62000	67200	72400	74860	84940	56481.1	Portugal
Italia	26990	26740	26980	27480	28210	28940	29580	30080	27880	30040	28097.8	Rep Checa
Letonia	10870	11320	11850	12430	12950	13900	15130	16020	15500	17450	13330	Estonia
Lituania	11180	11850	12480	12860	13560	14950	16250	17490	17710	19760	14258.9	Grecia
Luxemburgo	87540	90030	92760	95090	96230	97440	99150	100890	101760	114370	95654.4	Eslovaquia
Malta	17530	18650	20120	22450	23130	25490	26700	27830	25330	28220	23025.6	Lituania
Países Bajos	38970	39300	39820	40730	41590	43090	44920	46880	45670	48840	42330	Letonia
Polonia	10070	10190	10630	11190	11110	12170	12960	13900	13730	15050	11772.2	Hungría
Portugal	16010	16300	16640	17350	18060	19020	19950	20840	19430	20530	18177.8	Polonia
Rep Checa	15470	15170	15000	16080	16790	18330	19850	21150	20170	22270	17556.7	Croacia
Rumanía	6620	7190	7570	8080	8630	9580	10500	11520	11360	12510	9005.56	Rumanía
Suecia	45170	46020	45260	46480	46990	47730	46260	46390	46420	51630	46302.2	Bulgaria
Unión Europea	25760	26020	26590	27500	28200	29330	30290	31300	29920	32320
		0.0100932	0.0219062	0.0342234	0.0254545	0.0400709	0.032731	0.0333443	-0.0440895
		PIB per cápita en millones de €. Obtenido de: https://appsso.eurostat.ec.europa.eu/nui/show.do
			Media	Renta per cápita media
		Malta	1	23025.6	38125.6
		Austria	1	40973.3	40973.3
		Denmark	1	49577.8	37936.7
		Germany	1	38125.6	7092.22
		Italy	1	28097.8	22875.6
		Netherlands	1	42330	11587.8
		Sweden	1	46302.2	49577.8
		France	1	33554.4	15225.6
		Luxembourg	1	95654.4	20048.9
		Ireland	0.963091	56481.1	23800
		Latvia	0.884169	13330	17125.6
		Belgium	0.875671	37936.7	40066.7
		Poland	0.791189	11772.2	33554.4
		Estonia	0.685679	17125.6	16436.7
		Spain	0.666627	23800	12275.6
		Finland	0.648196	40066.7	56481.1
		Lithuania	0.629329	14258.9	28097.8
		Cyprus	0.618739	22875.6	13330
		Portugal	0.5313	18177.8	14258.9
		Slovenia	0.495956	20048.9	95654.4
		Croatia	0.46503	11587.8	23025.6
		Greece	0.456788	16436.7	42330
		Romania	0.322267	9005.56	11772.2
		Slovakia	0.285731	15225.6	18177.8
		Hungary	0.234347	12275.6	17556.7
		Czech Republic	0.171424	17556.7	9005.56
		Bulgaria	0.14227	7092.22	46302.2

## Sheet: Emisiones CO2
	2012	2013	2014	2015	2016	2017	2018	2019	2020	2021
Alemania	801378	823069	785992	789788	793556	786133	760155	715712	648739	-66973.5
Austria	65093.3	65710.8	62131.8	64096.2	64600.9	66398.4	64222.1	66383.5	60328.7	-5981.34
Bélgica	109616	114258	111492	114430	112318	111927	113022	110543	101942	-8056.75
Bulgaria	45786.7	40649.6	43273.6	45838.7	42237.8	44685.8	42529.7	40999.1	36197.9	-4175.82
Chipre	6525.14	5570.58	5708.52	5792.51	6170.31	6323.77	6296.22	6272.03	5768.2	-505.399
Croacia	17949.8	17444.8	16582.1	16975.4	17363.4	17673.4	16598.2	16794.5	15793.1	-258.298
Dinamarca	37547	39117.3	34586.7	31919.7	32987.1	31226.6	31214.4	27567	24656.5	-3361.96					Max	min	Media	SD
Eslovaquia	34220.6	34162.4	31446.6	31892.2	32357.8	34701.8	34679.2	31643.8	29966.2	-2100.21					823069	1345.64	112505	165625
Eslovenia	14969.9	14284.9	12813.4	12864.1	13646.9	13771.6	13742.9	13268.4	12019.4	-1007.59
España	283266	252957	244629	261986	256445	278528	272496	250623	213603	-41986.6
Estonia	29429.3	28511.2	24171.2	18391.6	23088.1	14990.8	12523.3	8958	6691.21	-3107.96
Finlandia	45941.1	45868.9	45471.8	40332.2	43240.4	41127.7	41099.9	37323.4	35690.2	-4612.07
Francia	377730	376482	346234	352074	351015	356330	340522	336303	294869	-38967.8
Grecia	79040.1	67764.9	66155.4	63624.2	61007	63097.3	60088	56334.9	47320.6	-11829.8
Hungría	48444.5	44844	45089.2	48265	48610.3	51673.6	52041.7	51590.2	50077.1	-989.619
Irlanda	33652.5	33080.2	31862.4	33719.8	35891.8	33521.1	33084.7	31718.9	30383.1	-2349.32
Italia	378730	353728	330688	344461	339406	342286	330889	323243	290940	-34755.8
Letonia	7094.31	7061.98	6843.24	6999.16	6970	6859.32	7340.75	7011.34	6429	-655.373
Lituania	14608.8	13453.6	13138.5	13239.4	13375.8	13749.3	13960.3	13932.1	13863.5	-251.807
Luxemburgo	10237.7	9701.79	9185.27	8693.77	8395.5	8517.13	8840.88	9002.27	7283.34	-1489.04
Malta	2668.92	2345.45	2337.53	1626.75	1345.64	1582.55	1603.29	1721.52	1640.17	-61.743
Países Bajos	200311	196203	187132	193707	197599	197634	189746	181801	169100	-15496.9
Polonia	312282	317795	300417	301715	316023	328407	330336	309837	296918	-16996.2
Portugal	50017.4	48323	47449	51397.2	50045.3	54452.6	50034.4	46243.9	40357.7	-5390.05
Rep Checa	113121	112258	106762	108577	108579	110160	109441	103783	92919.7	-4055.92
Rumanía	81526.7	70369	69194.5	70805	68953.5	73331.4	73366.3	71619.8	66370.3	-5066.98
Suecia	48710.4	46689.4	45207.1	36644.3	40726	39969.8	43356.9	39471	33482.2	-9283.06
Unión Europea	3.22341e+06	3.15604e+06	3.00424e+06	3.0533e+06	3.06517e+06	3.11557e+06	3.04196e+06	2.90164e+06	2.62711e+06	3.02094e+06
		-0.0208993	-0.0480993	0.0163311	0.00388815	0.01644	-0.0236258	-0.0461288	-0.0946104
		Emisiones CO2
	2942.93	2851.12	2417.12	1839.16	2308.81	1499.08	1252.33	895.8	669.121
	29429.3	28511.2	24171.2	18391.6	23088.1	14990.8	12523.3	8958	6691.21
		Media
	Malta	1	1874.65	767169
	Austria	1	64329.5	64329.5
	Dinamarca	1	32313.6	111061
	Alemania	1	767169	42466.5
	Italia	1	337152	6047.47
	Países Bajos	1	190359	17019.4
	Suecia	1	41584.1	32313.6
	Francia	1	347951	32785.6
	Luxemburgo	1	8873.08	13486.8
	Irlanda	0.963091	32990.5	257170
	Letonia	0.884169	6956.57	18528.3
	Bélgica	0.875671	111061	41788.4
	Polonia	0.791189	312637	347951
	Estonia	0.685679	18528.3	62714.7
	España	0.666627	257170	48959.5
	Finlandia	0.648196	41788.4	32990.5
	Lituania	0.629329	13702.4	337152
	Chipre	0.618739	6047.47	6956.57
	Portugal	0.5313	48702.3	13702.4
	Eslovenia	0.495956	13486.8	8873.08
	Croacia	0.46503	17019.4	1874.65
	Grecia	0.456788	62714.7	190359
	Rumanía	0.322267	71726.3	312637
	Eslovaquia	0.285731	32785.6	48702.3
	Hungría	0.234347	48959.5	107289
	Rep Checa	0.171424	107289	71726.3
	Bulgaria	0.14227	42466.5	41584.1
		PIB medio	Emisiones CO2
	Malta	10734	1874.65
	Austria	356514	64329.5
	Dinamarca	283736	32313.6
	Alemania	3.12957e+06	767169
	Italia	1.68647e+06	337152
	Países Bajos	722807	190359
	Suecia	460213	41584.1
	Francia	2.24514e+06	347951
	Luxemburgo	55857.8	8873.08
	Irlanda	270612	32990.5
	Letonia	26055.5	6956.57
	Bélgica	429884	111061
	Polonia	452216	312637
	Estonia	22589.5	18528.3
	España	1.11183e+06	257170
	Finlandia	219863	41788.4
	Lituania	40817.1	13702.4
	Chipre	19796	6047.47
	Portugal	188182	48702.3
	Eslovenia	41562.3	13486.8
	Croacia	48178.6	17019.4
	Grecia	177942	62714.7
	Rumanía	176315	71726.3
	Eslovaquia	82730.4	32785.6
	Hungría	120531	48959.5
	Rep Checa	186025	107289
	Bulgaria	50321.7	42466.5

## Sheet: Emisiones CH4
	2012	2013	2014	2015	2016	2017	2018	2019	2020
Alemania	55560	55310	53570	52720	51820	51410	49850	48710	47685.6
Austria	7770	7630	7440	7390	7310	7270	7040	6920	6837.08
Bélgica	8830	8610	8540	8530	8450	8170	8190	8080	8071.83
Bulgaria	7780	7520	7500	7420	7130	7100	6960	6840	6840
Chipre	690	690	700	710	730	740	740	740	725.058
Croacia	3750	3650	3640	3740	3750	3770	3670	3680	3603.48
Dinamarca	8560	8350	8200	8200	8150	8080	7950	7780	7752.08					Max	min	Media	SD
Eslovaquia	4150	4320	4080	4190	4270	4260	4250	4410	4363.9					64940	190	13939.4	16469.3
Eslovenia	1860	1820	1740	1780	1810	1790	1740	1730	1716.07
España	37730	37180	37000	38580	38700	39080	39100	39280	39318.6
Estonia	1230	1200	1190	1180	1100	1110	1110	1110	1119.51
Finlandia	5470	5340	5210	5130	5020	4900	4750	4640	4550.93
Francia	64940	64850	63690	63110	62200	61300	60560	59660	59365.5
Grecia	10590	10210	10090	9930	9600	9660	9370	9340	9104.11
Hungría	7660	7480	7310	7240	7230	7160	7060	7000	6961.39
Irlanda	14870	15270	15620	15900	16530	16800	15430	15460	15639.2
Italia	47270	45130	44070	44850	44720	44850	44580	44350	42993.4
Letonia	2060	2070	2120	2040	2050	2050	2000	1980	1941.02
Lituania	3690	3580	3480	3450	3350	3270	3120	3030	2923.71
Luxemburgo	550	560	560	560	560	570	560	560	561.648
Malta	200	190	200	210	220	220	220	220	215.232
Países Bajos	17190	17270	17270	17500	17440	16590	15530	15540	15244.2
Polonia	31390	31120	30390	29990	29170	29530	29400	29000	28579
Portugal	11680	11480	11460	11490	11440	11570	11330	11350	11375.7
Rep Checa	13620	12820	12760	12760	12470	12490	12410	12440	11829
Rumanía	17040	17210	17290	17310	17170	17190	16940	16760	16490.1
Suecia	5700	5530	5390	5210	5150	5120	4880	4770	3905.14
Unión Europea	391830	386390	380510	381120	377540	376050	368740	365380	359712
		-0.0138836	-0.0152178	0.00160312	-0.00939336	-0.00394661	-0.0194389	-0.00911212	-0.0155114
		Emisiones CH4
	2942.93	2851.12	2417.12	1839.16	2308.81	1499.08	1252.33	895.8	669.121
	29429.3	28511.2	24171.2	18391.6	23088.1	14990.8	12523.3	8958	6691.21
	0.158712	0.166379	1	0.168124	0.172532	0.151117	0.15447	0.162544	0.165066
																																				LITUANIA DECAE PIB A LA VEZ QUE LAS EMISIONES DE METANO VAN SUBIENDO A LO LARGO DEL PERIODO
				Media	Emisiones metano	Media	Francia	61661.3
			Malta	1	210.581	51848.4	Alemania	51996.1
			Austria	1	7289.68	7289.68	Italia	44733.3
			Dinamarca	1	8113.56	8385.76	España	38447.8
			Alemania	1	51848.4	7232.22	Polonia	31594
			Italia	1	44757	718.34	Rumanía	17740.8
			Países Bajos	1	16619.4	3694.83	Países Bajos	16810.8
			Suecia	1	5072.79	8113.56	Irlanda	15643.4
			Francia	1	62186.2	4254.88	Rep Checa	12587.6
			Luxemburgo	1	560.183	1776.23	Portugal	11196.3
			Irlanda	0.963091	15724.4	38447.8	Grecia	9830.58
			Letonia	0.884169	2034.56	1149.95	Bélgica	8277.65
			Bélgica	0.875671	8385.76	5001.21	Dinamarca	8043.05
			Polonia	0.791189	29841	62186.2	Hungría	7373.3
			Estonia	0.685679	1149.95	9766.01	Austria	7176.6
			España	0.666627	38447.8	7233.49	Bulgaria	7109.29
			Finlandia	0.648196	5001.21	15724.4	Suecia	5095.58
			Lituania	0.629329	3321.52	44757	Finlandia	4984.65
			Chipre	0.618739	718.34	2034.56	Eslovaquia	4132.4
			Portugal	0.5313	11464	3321.52	Croacia	3687.63
			Eslovenia	0.495956	1776.23	560.183	Lituania	3314.85
			Croacia	0.46503	3694.83	210.581	Letonia	2009.78
			Grecia	0.456788	9766.01	16619.4	Eslovenia	1795.96
			Rumanía	0.322267	17044.5	29841	Estonia	1147.27
			Eslovaquia	0.285731	4254.88	11464	Chipre	745.344
			Hungría	0.234347	7233.49	12622.1	Luxemburgo	562.283
			Rep Checa	0.171424	12622.1	17044.5	Malta	208.201
			Bulgaria	0.14227	7232.22	5072.79

## Sheet: Hoja1
	Carbón	Petróleo	Nuclear	IPI	Vehículos	PIB	Renta per	Emisiones	Emisiones			2020
Alemania	23.3918	0.855734	11.2735	-9.51667	53651934	3398257	40950	648739	47685.6
Austria	0.770871	1.00055	0	-5.875	6214321	378640	42540	60328.7	6837.08
Bélgica	0.0916855	0.134885	38.7382	-3.69167	6946638	456731	39560	101942	8071.83
Bulgaria	33.1704	0.733728	40.8184	-6.25833	3385940	61308.8	8840	36197.9	6840
Chipre	0	87.6959	0	-7.28333	700852	21617.9	24240	5768.2	725.058
Croacia	9.08011	0.256251	0	-3.4	1969094	50440.5	12400	15793.1	3603.48
Dinamarca	10.6555	0.915104	0	-5.89167	3155764	311759	53480	24656.5	7752.08
Eslovaquia	6.47759	1.41632	53.612	-8.575	2811152	92079.2	16860	29966.2	4363.9
Eslovenia	25.3802	0.0611784	36.9547	-6.26667	1311605	46692.5	22310	12019.4	1716.07
España	2.09792	4.06667	22.149	-9.45	30530791	1121948	23690	213603	39318.6
Estonia	0	0.362668	0	-2.60833	949276	26818	20190	6691.21	1119.51
Finlandia	3.55487	0.29248	33.8914	-3.225	4414336	237987	43030	35690.2	4550.93
Francia	0.581015	1.05589	66.61	-10.8583	44914291	2.3097e+06	33980	294869	59365.5
Grecia	13.6886	9.79771	0	-2.05833	5518715	165858	15440	47320.6	9104.11
Hungría	10.6678	0.129359	46.1523	-6.91667	4561943	137521	14100	50077.1	6961.39
Irlanda	2.07241	1.21819	0	17.0583	2751668	373819	74860	30383.1	15639.2
Italia	4.77788	3.5865	0	-11.0167	44980390	1.65566e+06	27880	290940	42993.4
Letonia	0	0.00185158	0	-1.85	841958	29442.3	15500	6429	1941.02
Lituania	0	2.32164	0	-1.75833	1727868	49503.6	17710	13863.5	2923.71
Luxemburgo	0	0.000447647	0	-10.6	488011	64166.4	101760	7283.34	561.648
Malta	0	2.78491	0	-0.0833333	366545	13065.9	25330	1640.17	215.232
Países Bajos	6.18119	1.08917	3.32194	-3.85833	9965178	796435	45670	169100	15244.2
Polonia	67.9952	1.10794	0	-2.09167	29466430	526152	13730	296918	28579
Portugal	4.45208	2.26848	0	-7.03333	5686289	200087	19430	40357.7	11375.7
R Checa	38.0906	0.109941	36.9087	-6.98333	6829992	216016	20170	92919.7	11829
Rumanía	16.7336	1.07338	20.4996	-9.1	8518166	218489	11360	66370.3	16490.1
Suecia	0.000610378	0.0860632	30.0294	-4.975	5653693	480243	46420	33482.2	3905.14
