# Supplementary material for: Application of the data envelopment analysis technique to measure the environmental efficiency of the 27 countries of the European Union during the period 2012–2020
Source: Clean Technol Environ Policy. 2023 Jun 14:1–29. Online ahead of print. doi: 10.1007/s10098-023-02553-9 (PMC10266320; doi:10.1007/s10098-023-02553-9)
Supplement: Supplementary file 2 — Supplementary file2 (XLSX 51 kb) [file 10098_2023_2553_MOESM2_ESM.xlsx]

## Sheet: AVERAGE UE
			Método 1	Método 2	Media	Media Total Unión Europea
		2012	0.804133	0.659975	0.732054	0.698717
		2013	0.767016	0.614098	0.690557
		2014	0.80319	0.716767	0.759978
		2015	0.757152	0.614148	0.68565
		2016	0.735465	0.596645	0.666055
		2017	0.750542	0.657413	0.703978
		2018	0.713752	0.595644	0.654698
		2019	0.787597	0.640723	0.71416
		2020	0.79458	0.568061	0.681321

## Sheet: NUEVOS CÁLCULOS (CORREGIDOS)
							NO COMPROBADOS AÚN
		Método 1	2012	2013	2014	2015	2016	2017	2018	2019	2020
	1	Germany	1	1	1	1	1	1	1	1	1	1
	2	Austria	1	1	1	1	1	1	1	1	1	1
	3	Belgium	0.719731	0.751923	1	1	1	1	1	1	1	0.941295
	4	Bulgary	0.215985	0.219296	0.196222	0.18041	0.196143	0.208151	0.158716	0.170533	0.197152	0.193623
	5	Cyprus	1	1	0.696306	0.530939	0.440545	0.477611	0.505046	0.539003	1	0.687716
	6	Croatia	1	0.557943	0.535475	0.52047	0.491511	1	0.617726	0.479208	0.441559	0.627099
	7	Denmark	1	1	1	1	1	1	1	1	1	1
	8	Slovakia	0.369148	0.350036	0.365734	0.330233	0.327439	0.450998	0.24763	0.284473	0.296458	0.335794
	9	Slovenia	0.603983	0.611346	0.862403	0.625829	0.580437	0.577257	0.553267	0.604968	0.573628	0.621458
	10	Spain	1	0.775917	0.740572	0.717011	0.736088	0.709371	0.72191	0.742791	0.725258	0.763213
	11	Estonia	1	1	1	1	1	0.530077	0.306355	1	0.930358	0.862977
	12	Finland	0.560049	0.530415	1	1	0.489919	0.804539	0.545195	0.565338	0.508076	0.667059
	13	France	1	1	1	1	1	1	1	1	1	1
	14	Greece	0.454484	0.554455	1	0.418197	0.412973	0.392185	0.392724	0.390371	0.35971	0.486122
	15	Hungary	0.332208	0.32533	0.319304	0.267476	0.28202	0.267773	0.278715	0.28743	0.239461	0.288857
	16	Ireland	1	1	1	1	1	1	1	1	1	1
	17	Italy	1	1	1	1	1	1	1	1	1	1
	18	Latvia	1	1	1	1	1	1	1	1	1	1
	19	Lithuania	1	1	1	1	1	1	1	1	1	1
	20	Luxembourg	1	1	1	1	1	1	1	1	1	1
	21	Malta	1	1	1	1	1	1	1	1	1	1
	22	Netherlands	1	1	1	1	1	1	1	1	1	1
	23	Poland	1	1	1	1	1	1	1	1	1	1
	24	Portugal	1	0.567188	0.503201	0.429585	0.451404	0.417515	0.481762	1	1	0.650073
	25	Czech Republic	0.21557	0.178615	0.178762	0.154277	0.16628	0.169749	0.195763	0.201008	0.182009	0.182448
	26	Romania	0.240427	0.286965	0.28815	0.26869	0.282791	0.259421	0.266509	1	1	0.43255
	27	Sweden	1	1	1	1	1	1	1	1	1	1
		UNIÓN EUROPEA	0.804133	0.767016	0.80319	0.757152	0.735465	0.750542	0.713752	0.787597	0.79458
				Malta	1
Malta	1			Lituania	1
Lituania	1			Dinamarca	1
Dinamarca	1			Alemania	1
Alemania	1			Austria	1
Austria	1			Italia	1
Italia	1			Países Bajos	1
Países Bajos	1			Irlanda	1
Irlanda	1			Francia	1
Francia	1			Polonia	1
Polonia	1			Suecia	1
Suecia	1			Luxemburgo	1
Luxemburgo	1			Letonia	1
Letonia	1			Bélgica	0.941295
Bélgica	0.941295			Estonia	0.862977
Estonia	0.862977			España	0.763213
España	0.763213			Chipre	0.687716
Chipre	0.687716			Finlandia	0.667059
Finlandia	0.667059			Portugal	0.650073
Portugal	0.650073			Croacia	0.627099
Croacia	0.627099			Eslovenia	0.621458
Eslovenia	0.621458			Grecia	0.486122
Grecia	0.486122			Rumanía	0.43255
Rumanía	0.43255			Eslovaquia	0.335794
Eslovaquia	0.335794			Hungría	0.288857
Hungría	0.288857			Bulgaria	0.193623
Bulgaria	0.193623			R Checa	0.182448
R Checa	0.182448
