# Supplementary material for: Application of the data envelopment analysis technique to measure the environmental efficiency of the 27 countries of the European Union during the period 2012–2020
Source: Clean Technol Environ Policy. 2023 Jun 14:1–29. Online ahead of print. doi: 10.1007/s10098-023-02553-9 (PMC10266320; doi:10.1007/s10098-023-02553-9)
Supplement: Supplementary file 3 — Supplementary file3 (XLSX 60 kb) [file 10098_2023_2553_MOESM3_ESM.xlsx]

## Sheet: COMPROBACIÓN DE DATOS (2)
			2012	2013	2014	2015	2016	2017	2018	2019	2020
	1	Germany	1	1	1	1	1	1	1	1	1	1	Malta	1
	2	Austria	1	1	1	1	1	1	1	1	1	1	Suecia	1
	3	Belgium	0.616349	0.701577	0.572004	1	0.939747	1	1	1	0.544314	0.819332	Austria	1
	4	Bulgary	0.0747315	0.0787511	0.173836	0.0784433	0.0814662	0.0811573	0.0793513	0.0844825	0.100123	0.0924825	Alemania	1
	5	Cyprus	1	1	0.396861	0.387139	0.388194	0.384194	0.383606	0.384972	0.48705	0.534668	Italia	1
	6	Croatia	0.323101	0.162773	0.457024	0.157623	0.158004	1	0.158012	0.147989	0.161644	0.302908	Dinamarca	1
	7	Denmark	1	1	1	1	1	1	1	1	1	1	Países Bajos	1
	8	Slovakia	0.2238	0.20743	0.234234	0.208416	0.199916	0.449049	0.2072	0.203675	0.252018	0.24286	Francia	1
	9	Slovenia	0.306447	0.317924	0.773413	0.324392	0.317771	0.325463	0.307684	0.326213	0.310288	0.367733	Luxemburgo	1
	10	Spain	1	0.520224	0.493447	0.463813	0.459592	0.495628	0.452908	0.611193	0.621348	0.568684	Irlanda	0.926183
	11	Estonia	0.443107	0.460053	0.466991	1	0.497401	0.490462	0.282669	0.440186	0.497789	0.50874	Bélgica	0.810047
	12	Finland	0.481566	0.47384	1	1	0.472531	0.80148	0.503217	0.510848	0.468089	0.634619	Letonia	0.768338
	13	France	1	1	1	1	1	1	1	1	1	1	Finlandia	0.629333
	14	Greece	0.409808	0.429975	1	0.397542	0.33947	0.35819	0.317552	0.31017	0.242686	0.422821	Polonia	0.582378
	15	Hungary	0.170414	0.169324	0.173646	0.173875	0.173521	0.185719	0.194978	0.203697	0.148874	0.177116	España	0.57004
	16	Ireland	0.337768	1	1	1	1	1	1	1	1	0.926419	Chipre	0.549762
	17	Italy	1	1	1	1	1	1	1	1	1	1	Estonia	0.508381
	18	Latvia	1	0.301136	1	0.301371	1	1	1	1	0.359888	0.773599	Grecia	0.427454
	19	Lithuania	0.158712	0.166379	1	0.168124	0.172532	0.151117	0.15447	0.162544	0.170776	0.256073	Portugal	0.412528
	20	Luxembourg	1	1	1	1	1	1	1	1	1	1	Eslovenia	0.370455
	21	Malta	1	1	1	1	1	1	1	1	1	1	Croacia	0.302961
	22	Netherlands	1	1	1	1	1	1	1	1	1	1	Lituania	0.258658
	23	Poland	1	1	1	0.350569	0.330417	0.356984	0.382819	0.389267	0.274043	0.5649	Eslovaquia	0.235668
	24	Portugal	1	0.331904	0.35513	0.315225	0.313889	0.389256	0.357675	0.345481	0.329261	0.415314	Rumanía	0.211983
	25	Czech Republic	0.169982	0.153218	0.148218	0.148945	0.154248	0.16366	0.173666	0.178815	0.162764	0.161502	Hungría	0.179837
	26	Romania	0.103532	0.10614	0.107906	0.106532	0.110725	0.117779	0.126581	1	0.101731	0.208992	R Checa	0.160399
	27	Sweden	1	1	1	1	1	1	1	1	1	1	Bulgaria	0.090916
		UNIÓN EUROPEA	0.659975	0.614098	0.716767	0.614148	0.596645	0.657413	0.595644	0.640723	0.564173
						MÉTODO 2		MÉTODO 1
						Malta	1	Malta	1
						Suecia	1	Lituania	1
						Austria	1	Dinamarca	1
						Alemania	1	Alemania	1
						Italia	1	Austria	1
						Dinamarca	1	Italia	1
						Países Bajos	1	Países Bajos	1
						Francia	1	Irlanda	1
						Luxemburgo	1	Francia	1
						Irlanda	0.926183	Polonia	1
						Bélgica	0.810047	Suecia	1
						Letonia	0.768338	Luxemburgo	1
						Finlandia	0.629333	Letonia	1
						Polonia	0.582378	Bélgica	0.941295
						España	0.57004	Estonia	0.862977
						Chipre	0.549762	España	0.763213
						Estonia	0.508381	Chipre	0.687716
						Grecia	0.427454	Finlandia	0.667059
						Portugal	0.412528	Portugal	0.650073
						Eslovenia	0.370455	Croacia	0.627099
						Croacia	0.302961	Eslovenia	0.621458
						Lituania	0.258658	Grecia	0.486122
						Eslovaquia	0.235668	Rumanía	0.43255
						Rumanía	0.211983	Eslovaquia	0.335794
						Hungría	0.179837	Hungría	0.288857
						R Checa	0.160399	Bulgaria	0.193623
						Bulgaria	0.090916	R Checa	0.182448
						Método 2	Método 1
					Alemania	1	1	1
					Austria	1	1	1
					Bélgica	0.810047	0.941295	0.875671
					Bulgaria	0.090916	0.193623	0.14227
					Chipre	0.549762	0.687716	0.618739
					Croacia	0.302961	0.627099	0.46503
					Dinamarca	1	1	1
					Eslovaquia	0.235668	0.335794	0.285731
					Eslovenia	0.370455	0.621458	0.495956
					España	0.57004	0.763213	0.666627
					Estonia	0.508381	0.862977	0.685679
					Finlandia	0.629333	0.667059	0.648196
					Francia	1	1	1
					Grecia	0.427454	0.486122	0.456788
					Hungría	0.179837	0.288857	0.234347
					Irlanda	0.926183	1	0.963091
					Italia	1	1	1
					Letonia	0.768338	1	0.884169
					Lituania	0.258658	1	0.629329
					Luxemburgo	1	1	1
					Malta	1	1	1
					Países Bajos	1	1	1
					Polonia	0.582378	1	0.791189
					Portugal	0.412528	0.650073	0.5313
					R Checa	0.160399	0.182448	0.171424				Malta	1
					Rumanía	0.211983	0.43255	0.322267				Austria	1
					Suecia	1	1	1				Denmark	1
												Germany	1
												Italy	1
												Netherlands	1
												Sweden	1
												France	1
												Luxembourg	1
												Ireland	0.963091
												Latvia	0.884169
												Belgium	0.875671
												Poland	0.791189
												Estonia	0.685679
												Spain	0.666627
												Finland	0.648196
												Lithuania	0.629329
												Cyprus	0.618739
												Portugal	0.5313
												Slovenia	0.495956
												Croatia	0.46503
												Greece	0.456788
												Romania	0.322267
												Slovakia	0.285731
												Hungary	0.234347
												Czech Republic	0.171424
												Bulgaria	0.14227
